# Supplementary material for: Histopathological spectrum of paediatric diffuse intrinsic pontine glioma: diagnostic and therapeutic implications
Source: Acta Neuropathol. 2014 Jul 22;128(4):573–81. doi: 10.1007/s00401-014-1319-6 (PMC4159563; doi:10.1007/s00401-014-1319-6)
Supplement: Supplementary file 1 — Supplementary material 1 (XLSX 11 kb) [file 401_2014_1319_MOESM1_ESM.xlsx]

## Sheet: Sheet1
	PNET	Diffuse Astrocytoma	Anaplastic Astrocytoma	Glioblastoma
WHO Grade	IV	II	III	IV
Patients (N)	2 (2.8%)	8 (11.1%)	18 (25.0%)	44 (61.1%)
Institution SickKids	2	3	11	25
Referred	0	5	7	19
Age Diagnosis (yrs)	2.5	4.2	6.7	7.6
Gender Male	0 (0%)	3 (37.5%)	7 (38.9%)	28 (63.6%)
Female	2 (100%)	5 (62.5%)	11 (61.1%)	16 (36.4%)
Rads 54Gy	1	2	10	35
56Gy	0	2	1	0
59 Gy	0	0	0	1
25Gy	0	0	0	1
0Gy	1	2	2	1
Overal Survival (yrs)	0.42	0.88	0.83	0.85
Sample Type Biopsy	0	2	9	8
Autopsy	2	6	9	36
Leptomeningeal Dissemination	2/2	2/6	2/7	11/29
K27M-H3.3 mutants	0	0.71	0.333	0.775
K27M-H3.1 mutants	0	0	0.266	0.1
ACVR1 mutants	0	0	0.25	0.2
TP53 mutation/deletion	0.5	0	0.25	0.65
PIK3CA mutants	0	0.4	0.125	0.107
PDGFRA gain/amplifications	0	0.4	0.43	0.36
ALT-phenotype	0	0	0.17	0.28
