# Supplementary material for: Histopathological spectrum of paediatric diffuse intrinsic pontine glioma: diagnostic and therapeutic implications
Source: Acta Neuropathol. 2014 Jul 22;128(4):573–81. doi: 10.1007/s00401-014-1319-6 (PMC4159563; doi:10.1007/s00401-014-1319-6)
Supplement: Supplementary file 2 — Supplementary material 2 (XLSX 10 kb) [file 401_2014_1319_MOESM2_ESM.xlsx]

## Sheet: Sheet1
Table S2 - Age of Diagnosis in DIPG by Autopsy and Biopsy
Age of Diagnosis	LGA	AA	GBM
Autopy & Biopsy (n cases)	4.19 (7)	6.67 (17)	7.61 (42
Autopsy (n cases)	4.78 (5)	6.27 (9)	7.33 (34)
Biopsy (n cases)	2.72 (2)	7.11 (8)	8.80 (8)
